# Supplementary material for: Oral microbiome correlates with selected clinical biomarkers in individuals with no significant systemic disease
Source: Front Cell Infect Microbiol. 2023 Mar 31;13:1114014. doi: 10.3389/fcimb.2023.1114014 (PMC10102430; doi:10.3389/fcimb.2023.1114014)
Supplement: Supplementary file 1 [file Table_1.xlsx]

## Sheet: Table S1
Supplementary Table 1. Metadata descriptions and summary statistics
Variable	Description	Unit	Biomarker type	Mean	Std. Dev.
Age	age	year		55.717	15.699
Sex	sex	F (n / %)		559	80.8
		M (n / %)		133	19.2
Metabolic based makers
BMI	body mass index	kg/m2	Metabolic	24.086	3.385
Waist	waist circumference	cm	Metabolic	83.359	10.388
SBP	systolic blood pressure	mmHg	Metabolic	129.153	15.083
DBP	diastolic blood pressure	mmHg	Metabolic	74.085	11.158
AST	aspartate transaminase	IU/L	Metabolic	25.091	9.733
ALT	alanine transaminase	IU/L	Metabolic	22.006	13.981
GGT	gamma-glutamyltransferase	IU/L	Metabolic	23.708	25.862
Fasting glucose	fasting glucose	mg/dL	Metabolic	103.749	25.371
Creatinine	creatinine	mg/dL	Metabolic	0.695	0.177
eGFR	estimated glomerular filtration rate	mL/min/1.73m2	Metabolic	98.188	16.32
TotalC	total cholesterol	mg/dL	Metabolic	196.699	41.02
HDLC	high-density lipoprotein cholesterol	mg/dL	Metabolic	60.792	13.544
TG	triglycerides	mg/dL	Metabolic	108.841	63.928
LDLC	low-density lipoprotein cholesterol	mg/dL	Metabolic	114.209	36.107
Fasting insulin	fasting Insulin	mIU/L	Metabolic	8.679	7.533
CBC-based markers
Hb	hemoglobin	gm/dl	CBC	13.545	1.266
RBC	red blood cell count	m/cumm	CBC	4.453	0.436
Hct	hematocrit	%	CBC	40.742	4.133
MCV	mean corpuscular volume	fl	CBC	91.609	4.28
MCH	mean corpuscular hemoglobin	pg	CBC	30.487	1.703
MCHC	mean corpuscular hemoglobin concentration	g/dl	CBC	33.268	0.855
RDW	red blood cell distribution width	%	CBC	12.679	1.113
WBC	white blood cell count	k/cumm	CBC	5.879	1.606
NEU	neutrophils	%	CBC	54.112	9.216
LYM	lymphocytes	%	CBC	36.49	15.706
MONO	monocytes	%	CBC	6.862	1.704
EOS	eosinophils	%	CBC	2.462	2.569
BASO	basophils	%	CBC	0.601	0.315
Platelet	platelet count	k/cumm	CBC	248.146	57.439
MPV	mean platelet volume	fl	CBC	10.032	0.785
PDW	platelet distribution width	%	CBC	11.189	1.663
PCT	plateletcrit	%	CBC	0.248	0.053
ANC	absolute neutrophil count	cells/µL	CBC	3274.51	1695.01
TLC	total leucocyte count	cells/µL	CBC	2070.72	608.843

## Sheet: Table S2
Supplemetary Table 2. Core genera and amplicon sequence variants and their mean relative abundances
Core genera	Mean relative abundance (%)		Core ASVs	Mean relative abundance (%)
Streptococcus	19.1		Streptococcus 0001	8
Rothia	11.4		Haemophilus 0001	5.2
Neisseria	10.3		Streptococcus 0002	3.4
Haemophilus	10.1		Carnobacteriaceae Granulicatella 0001	1.7
Veillonella	9.4		Oribacterium 0001	1.4
Porphyromonas	5.7		Peptostreptococcus 0001	1.1
Prevotella	4.5		Gemellaceae Family 0002	0.8
Leptotrichia	3.9		Streptococcus 0008	0.6
Oribacterium	2.2		Streptococcus 0007	0.6
Gemellaceae Family	2.1		Campylobacter 0001	0.4
TM7-3 Class	2.1
Carnobacteriaceae Granulicatella	1.9
Capnocytophaga	1.7
Actinomyces	1.5
Fusobacterium	1.4
Peptostreptococcus	1.1
Atopobium	0.8
Bulleidia	0.8
Lautropia	0.8
Campylobacter	0.7
[Mogibacteriaceae] Family	0.6
Parvimonas	0.6
Selenomonas	0.6
Moryella	0.5
Lachnoanaerobaculum	0.4
Neisseriaceae Family	0.4
Clostridiales Order	0.2
Cardiobacterium	0.2
Sum	95			23.2

## Sheet: Table S3
Supplementary Table 3. List of significant associations between the biomarkers and the relative abundances of genera
Variable	Taxon	Estimate	Standard Error	Statistic	P-value	False discovery rate
ALT	Coriobacteriaceae Family	0.354666	0.130259	2.72278	0.00663762	0.0377514
ANC	TG5	0.461934	0.126895	3.64028	0.000292768	0.00235076
ANC	Coriobacteriaceae Family	0.350234	0.127799	2.7405	0.00629374	0.0324187
ANC	Treponema	0.361048	0.121609	2.96892	0.00309243	0.0187607
AST	F16 Family	-0.326517	0.124485	-2.62295	0.00891017	0.0419393
AST	Coriobacteriaceae Family	0.342665	0.131692	2.60202	0.00946694	0.0430746
AST	SR1 Phylum	-0.580795	0.183145	-3.17124	0.00158534	0.0108199
BASO	Bacilli Class	-0.26779	0.0869378	-3.08025	0.00215069	0.0143205
BASO	Fusobacteriaceae Family	-0.221172	0.0795	-2.78203	0.00554997	0.0303028
BMI	TG5	0.392855	0.128772	3.05078	0.0023702	0.0157821
Creatinine	Butyrivibrio	0.48053	0.164822	2.91544	0.00366737	0.0256716
Creatinine	Rs-045 Family	0.47861	0.160723	2.97785	0.00300484	0.0215874
Creatinine	Gemella	0.166454	0.0622547	2.67376	0.00767859	0.043672
DBP	Comamonadaceae Family	0.323855	0.115684	2.79948	0.00526194	0.0312285
eGFR	Butyrivibrio	-0.661184	0.211912	-3.12008	0.00188359	0.0205688
GGT	Neisseria	-0.1998	0.077563	-2.57597	0.0102033	0.0480258
GGT	Shuttleworthia	0.31419	0.121177	2.59282	0.00972141	0.0465604
GGT	Rs-045 Family	0.356201	0.132881	2.6806	0.0075251	0.0412276
GGT	Coriobacteriaceae Family	0.392319	0.132046	2.97109	0.0030709	0.0190535
Fasting glucose	Filifactor	0.607538	0.157301	3.86226	0.000122948	0.00119874
Fasting glucose	Bacteroidales Order	0.499414	0.113037	4.41813	1.15625e-05	0.000154227
Fasting glucose	SHD-231	0.322317	0.0993709	3.24357	0.00123747	0.00889026
Fasting glucose	Coriobacteriaceae Family	0.410248	0.131464	3.1206	0.00188031	0.0116665
Fasting glucose	Aggregatibacter	0.486935	0.15365	3.16911	0.00159679	0.0106323
Fasting glucose	Treponema	0.480327	0.12476	3.85	0.000129128	0.00121558
Fasting glucose	Johnsonella	0.257908	0.0950956	2.71209	0.00685309	0.0340163
Fasting glucose	[Acidaminobacteraceae] Family	0.497234	0.116596	4.2646	2.28274e-05	0.000270951
Hb	Bacteroidales Order	0.372662	0.128958	2.8898	0.00397627	0.0263615
Hct	Cardiobacterium	-0.295952	0.0952908	-3.10577	0.00197581	0.0163453
HDLC	Prevotella	-0.274633	0.085114	-3.22665	0.00131187	0.00942472
Fasting insulin	Neisseria	-0.231279	0.0743869	-3.10913	0.00195377	0.0126995
Fasting insulin	Moryella	0.260498	0.0863686	3.01612	0.00265468	0.016105
Fasting insulin	Campylobacter	0.15157	0.0562631	2.69395	0.00723318	0.0346431
Fasting insulin	Atopobium	0.260501	0.082466	3.15889	0.00165302	0.0112819
MCH	Paludibacter	0.385222	0.128671	2.99385	0.00285361	0.0190008
MCHC	Actinomycetaceae Family	0.311233	0.117063	2.65868	0.00802714	0.0391323
MCHC	Neisseriaceae Family	0.430048	0.0989297	4.34701	1.58859e-05	0.000166199
MCHC	Cardiobacterium	0.231514	0.0867482	2.66881	0.00779153	0.0386743
MCV	Paludibacter	0.367072	0.129646	2.83133	0.00477085	0.0271342
MPV	Bacteroides	0.343219	0.128162	2.67802	0.00758295	0.0356922
NEU	BD1-5 Class	-0.407657	0.154116	-2.64512	0.00835248	0.0386479
PCT	Burkholderiales Order	-0.157816	0.0595666	-2.6494	0.00824889	0.0424896
PDW	Bacteroides	0.362042	0.128117	2.82586	0.00485229	0.0278871
RDW	Lactobacillus	0.362492	0.120901	2.99826	0.00281319	0.016
RDW	Clostridiales Order	-0.297124	0.0939733	-3.16179	0.00163691	0.0101563
RDW	Parvimonas	-0.342101	0.082772	-4.13305	4.02143e-05	0.000378569
RDW	Peptostreptococcus	-0.356692	0.0927941	-3.84391	0.000132306	0.00112874
RDW	Tannerella	-0.298301	0.102281	-2.91648	0.00365529	0.0203652
RDW	[Mogibacteriaceae] Family	-0.170837	0.0677369	-2.52206	0.0118915	0.0444711
RDW	Paludibacter	-0.346561	0.124083	-2.79298	0.00536768	0.0257084
RDW	Pasteurellaceae Family	-0.290874	0.113388	-2.5653	0.0105194	0.0404477
RDW	CW040 Order	-0.433822	0.174457	-2.4867	0.0131295	0.0484372
RDW	Eikenella	-0.341822	0.133163	-2.56694	0.0104705	0.0404477
RDW	Treponema	-0.346182	0.120524	-2.87231	0.00420024	0.0229333
RDW	Fusobacterium	-0.222821	0.0643167	-3.46443	0.000564314	0.00416372
SBP	Burkholderiales Order	-0.193601	0.0648908	-2.98349	0.00295069	0.0196473
TG	Actinomycetaceae Family	0.507731	0.113062	4.49072	8.32282e-06	9.87883e-05
TLC	Clostridiales Order	0.339523	0.0943069	3.60019	0.000340834	0.00265851
TLC	Parvimonas	0.261846	0.0836757	3.12929	0.00182634	0.0115951
TLC	Actinomycetaceae Family	0.311336	0.113035	2.75434	0.00603652	0.0297105
TLC	TG5	0.401027	0.126718	3.16471	0.00162078	0.010792
TLC	Dialister	0.282618	0.0991543	2.85029	0.00449871	0.0243792
TLC	Tannerella	0.261219	0.103016	2.53572	0.0114417	0.0422106
TLC	TM7-3 Class	0.206486	0.0837218	2.46634	0.0138931	0.0492572
TLC	Coriobacteriaceae Family	0.334694	0.127382	2.62749	0.00879354	0.0354244
TLC	Haemophilus	-0.122692	0.0492546	-2.49098	0.0129737	0.0472242
TLC	Eikenella	0.36514	0.133837	2.72824	0.00652978	0.0297105
TLC	Johnsonella	0.240584	0.0919893	2.61535	0.009109	0.03604
TLC	Fusobacteriaceae Family	0.225033	0.0799327	2.81529	0.00501282	0.0255386
TLC	[Acidaminobacteraceae] Family	0.304073	0.113636	2.67585	0.00763135	0.0320517
WBC	Lactobacillus	0.36765	0.122545	3.00011	0.00279636	0.0162427
WBC	Clostridiales Order	0.283118	0.0953327	2.96979	0.00308371	0.0175386
WBC	Bacteroidales Order	0.285566	0.111186	2.56836	0.010428	0.0418655
WBC	TG5	0.520767	0.127102	4.09723	4.67953e-05	0.000456254
WBC	Oribacterium	-0.143538	0.0555126	-2.58569	0.009923	0.0404325
WBC	Desulfobulbus	0.241541	0.0968819	2.49315	0.0128953	0.0495833
WBC	Coriobacteriaceae Family	0.417328	0.128044	3.25925	0.00117206	0.00820442
WBC	Haemophilus	-0.14048	0.049578	-2.83352	0.00473872	0.0235213
WBC	Treponema	0.370535	0.12208	3.03518	0.00249458	0.0158315
WBC	[Acidaminobacteraceae] Family	0.298693	0.114562	2.60726	0.00932475	0.0385706
